# Supplementary material for: HOTAIR Promotes the Hyperactivation of PI3K/Akt and Wnt/β-Catenin Signaling Pathways via PTEN Hypermethylation in Cervical Cancer
Source: Cells. 2024 Sep 4;13(17):1484. doi: 10.3390/cells13171484 (PMC11394386; doi:10.3390/cells13171484)
Supplement: Supplementary file 1 [file cells-13-01484-s001.zip › Supplementary Table S1.xlsx]

## Sheet: Primer sequence
Gen	Primer Forward	Primer Reverse	Tm °C
Ciclin D1	GATCAAGTGTGACCCGGACT	ATCAAAATGCTCCGGAGAGG	55
c-Myc	TTTTGCCCTGCGTGACCAGATCCC	CTCGTCGTTTCCGCAACAAGTCCT	60
Glut1	TGG CAT CAA CGC TGT CTT CT	CTA GCG CGA TGG TCA TGA GT	60
PTEN	AGGCACAAGAGGCCCTAGAT	AACTGAGGATTGCAAGTTCCG	57
DNMT1	AACCTTCACCTAGCCCCAG	CTCATCCGATTTGGCTCTTCA	60
Actin	ATGACTTAGTTGCGTTACACCCT	TGCTCGCTCCAACCGACTG	60
HOTAIR	GGTAGAAAAAGCAACCACGAAGC	ACATAAACCTCTGTCTGTGAGTGCC	60
HOTAIR Promoter	AGC TGC AGC CGC TTC TCT TT	CGGGTCTCACGTGTCTCTCT	60
PTEN Promoter	CGC CTC GCG TTG CTG CAA AA	GGGCAGAGCGGTAGCTCT	60

## Sheet: RBPDB sequence
InterID	NcRNAName	NcRNAID	NcRNAType	PartnerName	PartnerID	PartnerType	Description	Experiment	Organism	PubMedID	TissueOrCellLine	DataSource
ncRI-40001300	HOTAIR	NONHSAG011264	lncRNA	hsa-mir-124	MI0000443	miRNA	MiR-331-3p and miR-124 can directly bind to HOTAIR through respective miRNA recognition sites.	qRT-PCR	Homo sapiens	24775712		Literature mining
ncRI-40001301	HOTAIR	NONHSAG011264	lncRNA	hsa-mir-331-3p	MI0000812	miRNA	MiR-331-3p and miR-124 can directly bind to HOTAIR through respective miRNA recognition sites.	qRT-PCR	Homo sapiens	24775712		Literature mining
ncRI-40001302	HOTAIR	NONHSAG011264	lncRNA	hsa-miR-106a-3p	MI0000113	miRNA	mir-CLIp capture of a mirna targetome uncovers lncRNA-mirRNA interactions	CLIP	Homo sapiens	25531890	HeLa	Literature mining
ncRI-40001303	HOTAIR	NONHSAG011264	lncRNA	PCBP1	Q15365	protein	A direct interaction between the HOTAIR and PCBP1 was confirmed through RNA immunoprecipitation coupled with quantitative real-time PCR	RIP	Homo sapiens	25612617	gastric	Literature mining
ncRI-40001304	HOTAIR	NONHSAG011264	lncRNA	HER2	NM_001005862	protein	The positive HOTAIR/HER2 interaction was identified and verified by immunohistochemistry assay and bivariate correlation analysis.	Western Blot	Homo sapiens	24775712		Literature mining
ncRI-40001305	HOTAIR	NONHSAG011264	lncRNA	HOXD	NM_000523	protein	HOTAIR showed negative association with HOXD genes.	-	Homo sapiens	17604720; 19015002; 19182780; 20616235; 20951849; 21637793		Literature mining		z
ncRI-40001306	HOTAIR	NONHSAG011264	lncRNA	Hox	Hs.123070	protein	HOTAIR is transcribed from within specific Hox gene clusters but regulates the expression of Hox genes located on different chromosomes.	-	Homo sapiens	17604716; 21067538; 21936910		Literature mining
ncRI-40001307	HOTAIR	NONHSAG011264	lncRNA	KDM1A	O60341	protein	Analysis of HOTAIR revealed that a 5' end domain binds PRC2 and a 3' end domain binds an LSD1 (H3K4me2 demethylase) containing complex.	Immunoprecipitation experiments	Homo sapiens	20616235; 21256239; 21496640		Literature mining
ncRI-40001308	HOTAIR	NONHSAG011264	lncRNA	H3	-	protein	HOTAIR expression may be involved in human cancer by promoting genomic relocalization of Polycomb complex and H3K27 trimethylation.	-	Homo sapiens	20393566; 21637793		Literature mining
ncRI-40001309	HOTAIR	NONHSAG011264	lncRNA	REST	-	protein	Epigenetically silences gene expression at many loci by recruitment of LSD1/CoREST/REST and PRC2 repressive chromatin modifying complexes. Oncogene: promotes tumour metastasis.	-	Homo sapiens	21256239		Literature mining
ncRI-40001310	HOTAIR	NONHSAG011264	lncRNA	PRC2	-	protein	CDK1 and CDK2 phosphorylate EZH2 at threonine 350 (T350) and that T350 phosphorylation is important for the binding of EZH2 to PRC2 recruiters, such as noncoding RNAs (ncRNAs) HOTAIR and XIST.	RIP	Homo sapiens	17604720; 19571010; 20393566; 20616235; 20951849; 21256239; 21278485; 21496640; 21637793; 22664915		Literature mining
ncRI-40001311	HOTAIR	NONHSAG011264	lncRNA	SUZ12	Q15022	protein	HOTAIR RNA plays a critical role in establishing H3K27me3 enriched chromosomal domains through interaction with PRC2 complex members such as Suz12 and Ezh2.	-	Homo sapiens	19015002; 21489289		Literature mining
ncRI-40001312	HOTAIR	NONHSAG011264	lncRNA	EZH2	Q15910	protein	HOTAIR, Kcnq1ot and Xist all mediate their effects by interacting with the Polycomb-repressive complex 2 (PRC2) component Ezh2 (enhancer of zeste homolog 2 (Drosophila)) and modulating histone methylation.	Immunoprecipitation experiments	Homo sapiens	19015002; 20616235; 21123648; 21489289; 21936910		Literature mining
ncRI-40001313	HOTAIR	NONHSAG011264	lncRNA	CoREST	Q8VIG1	protein	Epigenetically silences gene expression at many loci by recruitment of LSD1/CoREST/REST and PRC2 repressive chromatin modifying complexes. Oncogene: promotes tumour metastasis.	-	Homo sapiens	21256239		Literature mining
ncRI-40001314	HOTAIR	NONHSAG011264	lncRNA	MLL3	-	protein	Estrogen-receptors (ERs) and ER-coregulators such as MLL-histone methylases (MLL1 and MLL3) bind to the HOTAIR promoter EREs in the presence of BPA and DES, modify chromatin (histone methylation and acetylation) and lead to gene activation.	ChIP	Homo sapiens	24533973		Literature mining
ncRI-40001316	HOTAIR	NONHSAG011264	lncRNA	MLL1	Q03164	protein	Estrogen-receptors (ERs) and ER-coregulators such as MLL-histone methylases (MLL1 and MLL3) bind to the HOTAIR promoter EREs in the presence of BPA and DES, modify chromatin (histone methylation and acetylation) and lead to gene activation.	ChIP	Homo sapiens	24533973		Literature mining
ncRI-40001318	HOTAIR	NONHSAG011264	lncRNA	ERα/β	-	protein	independent knockdown of ERα and ERβ, also down-regulated the DES-induced expression of HOTAIR, indicating key roles for both ER¦Á and ER¦Â, in the DES induced HOTAIR misregulation	ChIP	Homo sapiens	24533973		Literature mining
ncRI-40001320	HOTAIR	NONHSAG011264	lncRNA	CBP	-	protein	ER-coregulators such as MLL1 and MLL3 histone methylases and CBP and p300 are involved in the BPA and DES induced HOTAIR expression.	ChIP	Homo sapiens	24533973		Literature mining
ncRI-40001322	HOTAIR	NONHSAG011264	lncRNA	p300	Q09472	protein	ER-coregulators such as MLL1 and MLL3 histone methylases and CBP and p300 are involved in the BPA and DES induced HOTAIR expression.	ChIP	Homo sapiens	24533973		Literature mining
ncRI-40007073	HOTAIR	NONHSAG011264	lncRNA	EED	O75530	protein	The spliced and polyadenylated?HOTAIR?RNA does not encode any proteins but has been demonstrated to be intimately associated with the mammalian polycomb repressive complex 2 (PRC2) which is comprised of the H3K27 methylase EZH2, SUZ12 and EED?	-	Homo sapiens	21489289	Breast tissue	Literature mining
ncRI-40007114	HOTAIR	NONHSAG011264	lncRNA	HOXD11	Q14DW8	protein	However, knockdown of HOTAIR showed no changes in the?HOXC?cluster, but instead showed a loss of transcriptional repression from a 40 kb region of the?HOXD?cluster.?	-	Homo sapiens	17604716		Literature mining
ncRI-40007115	HOTAIR	NONHSAG011264	lncRNA	HOXD8	A0A0A0MSX5	protein	However, knockdown of HOTAIR showed no changes in the?HOXC?cluster, but instead showed a loss of transcriptional repression from a 40 kb region of the?HOXD?cluster.?	-	Homo sapiens	17604716		Literature mining
ncRI-40007116	HOTAIR	NONHSAG011264	lncRNA	HOXD9	A0A087X222	protein	However, knockdown of HOTAIR showed no changes in the?HOXC?cluster, but instead showed a loss of transcriptional repression from a 40 kb region of the?HOXD?cluster.?	-	Homo sapiens	17604716		Literature mining
ncRI-40024998	HOTAIR	NONHSAG011264	lncRNA	WDR33	Q9C0J8	protein	PAR-CLIP showed that WDR33 binds in and very close to the AAUAAA signal	PAR-CLIP	Homo sapiens	25301781	HEK293	High-throughput data
ncRI-40024999	HOTAIR	NONHSAG011264	lncRNA	IGF2P1	-	protein	collections from lncRNome	PAR-CLIP	Homo sapiens	23846593		High-throughput data
ncRI-40025000	HOTAIR	NONHSAG011264	lncRNA	IGF2BP3	F8WD15	protein	collections from lncRNome	PAR-CLIP	Homo sapiens	20371350; 23846593		High-throughput data
ncRI-40025001	HOTAIR	NONHSAG011264	lncRNA	PUM2	Q8TB72	protein	collections from lncRNome	PAR-CLIP	Homo sapiens	20371350; 23846593		High-throughput data
ncRI-40025002	HOTAIR	NONHSAG011264	lncRNA	IGF2BP2	B3FTN5	protein	collections from lncRNome	PAR-CLIP	Homo sapiens	20371350; 23846593		High-throughput data
ncRI-40025003	HOTAIR	NONHSAG011264	lncRNA	RBPMS	Q93062	protein	RBPMS PAR-CLIP-identified transcriptome-wide RNA-binding sites	PAR-CLIP	Homo sapiens	24860013	HEK293	High-throughput data
ncRI-40052975	HOTAIR	NONHSAG011264	lncRNA	ELAVL1	P70372	protein	PAR-CLIP identifies transcriptome-wide binding sites of ELAVL1 under Mnase treated condition.	PAR-CLIP	Homo sapiens	21572407	HEK293	High-throughput data
ncRI-40052976	HOTAIR	NONHSAG011264	lncRNA	IGF2BP1	L8ECD2	protein	PAR-CLIP of IGF2BP1 indicates the noncoding transcript as binding sites.	PAR-CLIP	Homo sapiens	20371350	HEK293	High-throughput data
ncRI-40052977	HOTAIR	NONHSAG011264	lncRNA	2002-08-01	Q8CJG0	protein	CLIP-seq identifies transcriptome-wide binding sites of AGO2.	CLIP-Seq;PAR-CLIP	Homo sapiens	21572407	HEK293	High-throughput data
ncRI-40092902	HOTAIR	NONHSAG011264	lncRNA	CPSF7	Q8N684	protein	We performed PAR-CLIP experiments for 3' end processing factors;CLIPseq data were analysed by CLIPdb	PAR-CLIP	Homo sapiens	22813749	HEK293	High-throughput data
ncRI-40108202	HOTAIR	NONHSAG011264	lncRNA	ALKBH5	K7ER58	protein	The mRNA-bound proteome and its global occupancy profile on protein-coding transcripts;CLIPseq data were analysed by CLIPdb	PAR-CLIP	Homo sapiens	22681889	HEK293	High-throughput data
ncRI-40108720	HOTAIR	NONHSAG011264	lncRNA	RTCB	Q9Y3I0	protein	The mRNA-bound proteome and its global occupancy profile on protein-coding transcripts;CLIPseq data were analysed by CLIPdb	PAR-CLIP	Homo sapiens	22681889	HEK293	High-throughput data
ncRI-40148166	HOTAIR	NONHSAG011264	lncRNA	MOV10	P22626	protein	we demonstrate that MOV10 has an ATP-dependent 5 to 3 in vitro RNA unwinding activity and determine the RNA-binding sites of MOV10 and its helicase mutants using PAR-CLIP.	CLIP;PAR-CLIP	Homo sapiens	24726324; 26321680	HEK293; MDA-MB-231	High-throughput data
ncRI-40157323	HOTAIR	NONHSAG011264	lncRNA	UPF1	Q92900	protein	PAR-CLIP of UPF1 reveals that MOV10 and UPF1 bind to RNA in close proximity.	PAR-CLIP	Homo sapiens	24726324	HEK293	High-throughput data
ncRI-40171291	HOTAIR	NONHSAG011264	lncRNA	hnRNPA2B1	O88569	protein	Nuclear HNRNPA2B1 HITS-CLIP.	HITS-CLIP	Homo sapiens		MDA-MB-231	High-throughput data
ncRI-40291722	HOTAIR	NONHSAG011264	lncRNA	hsa-miR-1306-3p	MI0006443	miRNA	interactions between ncRNAs and miRNAs	Conserved miRNAs target sites predicted by TargetScan and miRanda overlap with the AGO CLIP dataset	Homo sapiens			miRanda with Ago CLIP data
ncRI-40308065	HOTAIR	NONHSAG011264	lncRNA	hsa-miR-214-5p	MI0000290	miRNA	interactions between ncRNAs and miRNAs	Conserved miRNAs target sites predicted by TargetScan and miRanda overlap with the AGO CLIP dataset	Homo sapiens			miRanda with Ago CLIP data
ncRI-40365724	HOTAIR	NONHSAG011264	lncRNA	hsa-mir-148a	MI0000253	miRNA	interactions between ncRNAs and miRNAs	Conserved miRNAs target sites predicted by TargetScan and miRanda overlap with the AGO CLIP dataset	Homo sapiens			TargetScan with Ago CLIP data
ncRI-40365893	HOTAIR	NONHSAG011264	lncRNA	hsa-mir-148b	MI0000811	miRNA	interactions between ncRNAs and miRNAs	Conserved miRNAs target sites predicted by TargetScan and miRanda overlap with the AGO CLIP dataset	Homo sapiens			TargetScan with Ago CLIP data
ncRI-40366689	HOTAIR	NONHSAG011264	lncRNA	hsa-miR-152	MI0000462	miRNA	interactions between ncRNAs and miRNAs	Conserved miRNAs target sites predicted by TargetScan and miRanda overlap with the AGO CLIP dataset	Homo sapiens			TargetScan with Ago CLIP data
ncRI-40371030	HOTAIR	NONHSAG011264	lncRNA	hsa-mir-193a-3p/193b	MI0000487	miRNA	interactions between ncRNAs and miRNAs	Conserved miRNAs target sites predicted by TargetScan and miRanda overlap with the AGO CLIP dataset	Homo sapiens			TargetScan with Ago CLIP data
ncRI-40576823	HOTAIR	NONHSAG011264	lncRNA	YTHDF1	Q9BYJ9	protein	derived from CLIP-seq dataset	CLIP	Homo sapiens	26046440	HeLa	High-throughput data
ncRI-40589294	HOTAIR	NONHSAG011264	lncRNA	LAR4B	Q92615	protein	derived from CLIP-seq dataset	CLIP	Homo sapiens	26001795	DMEM	High-throughput data
ncRI-40602748	HOTAIR	NONHSAG011264	lncRNA	YTDC1	Q96MU7	protein	derived from CLIP-seq dataset	CLIP	Homo sapiens	28984244	HeLa	High-throughput data
ncRI-40605387	HOTAIR	NONHSAG011264	lncRNA	FBL	P22087	protein	derived from CLIP-seq dataset	CLIP	Homo sapiens	28031372	Flp-In 293	High-throughput data
ncRI-40616358	HOTAIR	NONHSAG011264	lncRNA	FTO	Q9C0B1	protein	derived from CLIP-seq dataset	CLIP	Homo sapiens		HEK293	High-throughput data
ncRI-40617737	HOTAIR	NONHSAG011264	lncRNA	HNRNPA1	P09651	protein	derived from CLIP-seq dataset	CLIP	Homo sapiens		T-REx-293T	High-throughput data
ncRI-40620043	HOTAIR	NONHSAG011264	lncRNA	DDX54	Q8TDD1	protein	derived from CLIP-seq dataset	CLIP	Homo sapiens	28596291	MCF7	High-throughput data
ncRI-40621734	HOTAIR	NONHSAG011264	lncRNA	DBHS	Q15233	protein	derived from CLIP-seq dataset	CLIP	Homo sapiens	28846091	HeLa	High-throughput data
ncRI-40636077	HOTAIR	NONHSAG011264	lncRNA	EWSR1	Q01844	protein	derived from CLIP-seq dataset	CLIP	Homo sapiens		HeLa	High-throughput data
ncRI-50003604	HOTAIR	NONHSAG011264	lncRNA	DHX36	Q9H2U1	protein	binding derived from CLIP-seq dataset(GSE105171); DHX36-iso1 E335A overexpression	PAR-CLIP	Homo sapiens	31160600	HEK293	High-throughput data
ncRI-50010094	HOTAIR	NONHSAG011264	lncRNA	DHX36	Q9H2U1	protein	binding derived from CLIP-seq dataset(GSE105171); DHX36-iso2 overexpression	PAR-CLIP	Homo sapiens	31160600	HEK293	High-throughput data
ncRI-50025061	HOTAIR	NONHSAG011264	lncRNA	SOX2	P48431	protein	binding derived from CLIP-seq dataset(GSE115273)	PAR-CLIP	Homo sapiens	32016422	HEK293T	High-throughput data
ncRI-50057294	HOTAIR	NONHSAG011264	lncRNA	IGF2BP1	Q9NZI8	protein	binding derived from CLIP-seq dataset(GSE138063)	PAR-CLIP	Homo sapiens	31768017	K562 CML-derived cell line	High-throughput data
ncRI-50103817	HOTAIR	NONHSAG011264	lncRNA	SP1	P08047	protein	binding derived from CLIP-seq dataset(GSE165739)	iCLIP	Homo sapiens		HEK293	High-throughput data
ncRI-50113012	HOTAIR	NONHSAG011264	lncRNA	EWSR1	Q01844	protein	binding derived from CLIP-seq dataset(GSE98836)	HITS-CLIP	Homo sapiens		HeLa	High-throughput data
ncRI-51487439	miR-126	MI0000471	miRNA	HOTAIR	NONHSAG011264	lncRNA	Bioinformatic analysis, dual luciferase reporter assay, and quantitative real-time PCR were conducted to validate that HOTAIR and SCEL competitively bind to miR-126 to function as the competitive endogenous RNA.	Dual-Luciferase reporter assay	Homo sapiens	31974341		Literature mining
ncRI-51487450	miR-214	MI0000290	miRNA	HOTAIR	NONHSAG011264	lncRNA	Furthermore, ST6GAL1 and HOTAIR are confirmed as the direct targets of miR-214, and ST6GAL1 is regulated by HOTAIR via sponging miR-214.	Dual-luciferase reporter gene assay; RIP	Homo sapiens	31694696		Literature mining
ncRI-51487610	miR-214-3p	MI0000290	miRNA	HOTAIR	NONHSAG011264	lncRNA	Intriguingly, HOTAIR could directly bind to miR-214-3p and sequestered miR-214-3p from the target gene PDPK1.	Luciferase reporter assay	Homo sapiens	31475459		Literature mining
ncRI-51487635	HOTAIR	NONHSAG011264	lncRNA	SP1	P08047	protein	The interaction between HOTAIR and SP1 were further examined via RNA immunoprecipitation (RIP) assay.	RIP	Homo sapiens	30910577		Literature mining
ncRI-51487661	miR-126	MI0000471	miRNA	HOTAIR	NONHSAG011264	lncRNA	Furthermore, HOTAIR and miR-126 negatively regulated each other and then increase or decrease CXCR4 expression and downstream pathway, respectively.	dual luciferase reporter assay	Homo sapiens	31517442		Literature mining
ncRI-51487699	miR-124-3p	MI0000445	miRNA	HOTAIR	NONHSAG011264	lncRNA	The luciferase reporter assay and RNA interference approaches indicated that miR-124-3p negatively regulated HOTAIR expression.	luciferase reporter assay	Homo sapiens	30673982		Literature mining
ncRI-51487788	miR-204	MI0000284	miRNA	HOTAIR	NONHSAG011264	lncRNA	HOTAIR could competitively bind to miR-204 and miR-204 could further target HOXC8.	RNA pull?down assay; RIP; Dual luciferase reporter gene assay	Homo sapiens	31389660		Literature mining
ncRI-51487795	MiRNA-130b-3p	MI0000748	miRNA	HOTAIR	NONHSAG011264	lncRNA	MiRNA-130b-3p was the direct target of HOTAIR and its level was negatively regulated by HOTAIR. Moreover, miRNA-130b-3p could bind to PPARα and could negatively regulate its level.	Dual-luciferase reporter gene assay	Homo sapiens	31858569		Literature mining
ncRI-51488011	miR-130a-3p	MI0000448	miRNA	HOTIAR	ENSG00000228630	lncRNA	The target interaction between miR-130a-3p and HOTIR or HIF1A was analyzed by bioinformatics analysis, luciferase assay, RNA pull-down and RNA immunoprecipitation.	luciferase assay; RNA pull-down; RNA immunoprecipitation	Homo sapiens	32062551		Literature mining
ncRI-51488146	HOTAIR	NONHSAG011264	lncRNA	PUM1	Q14671	protein	Using RNA-protein pull-down and mRNA stability assays, we identified PUM1 as a specific binding partner that decreased the half-life of HOTAIR and lowered the steady-state level of HOTAIR expression, suggesting a novel posttranscriptional regulatory mechanism.	RNA-protein pull-down	Homo sapiens	31862314		Literature mining
ncRI-51488179	miR-519d-3p	MI0003162	miRNA	HOTAIR	NONHSAG011264	lncRNA	Taken together, our results showed that the interaction of miR-519d-3p and HOTAIR can protect MI and hypoxia-induced cardiomyocytes apoptosis, providing the potential therapeutic target for MI treatment.	dual-luciferase assays	Homo sapiens	30607799		Literature mining
ncRI-51488766	LncHOTAIR	ENSG00000228630	lncRNA	miR-206	MI0000490	miRNA	Long non-coding RNA HOTAIR as a competitive endogenous RNA to sponge miR-206 to promote colorectal cancer progression by activating CCL2.	luciferase reporter assay; qRT-PCR; western blot; RNA interfere	Homo sapiens	32489462		Literature mining
ncRI-51488806	HOTAIR	NONHSAG011264	lncRNA	miR-326	MI0000808	miRNA	HOTAIR, as a ceRNA, regulates PRAF2 expression by competitive binding to miR-326 during CSCC.	bioinformatics analysis; luciferase reporter gene detection	Homo sapiens	31649487		Literature mining
ncRI-51489121	HOTAIR	NONHSAG011264	lncRNA	miR-17-5p	MI0000071	miRNA	HOTAIR negatively targets miR-17-5p to activate Beclin1-mediated cell autophagy, thereby enhancing sunitinib resistance in RC cells.	dual-luciferase reporter gene; RIP assay	Homo sapiens	32760216		Literature mining
ncRI-51489346	miR-34a	MI0000268	miRNA	HOTAIR	NONHSAG011264	lncRNA	LncRNA HOTAIR contributes Taxol-resistance of hepatocellular carcinoma cells via activating AKT phosphorylation by down-regulating miR-34a	Luciferase activity assay	Homo sapiens	32700738		Literature mining
ncRI-51489537	miR-204-5p	MI0000284	miRNA	HOTAIR	NONHSAG011264	lncRNA	lncRNA HOTAIR regulated HMGB1 to suppress cell apoptosis, autophagy and induce cell proliferation by sponging miR-204-5p in CCA	dual-luciferase reporter assay, RNA immunoprecipitation (RIP) assay and RNA pull down assay	Homo sapiens	32755793		Literature mining
ncRI-51490013	miR-204	MI0000284	miRNA	HOTAIR	NONHSAG011264	lncRNA	HOTAIR mitigates cell migration and vasculogenic mimicry by targeting the miR-204/FAK axis in triple negative breast cancer cells	Luciferase reporter assay	Homo sapiens	32466537		Literature mining
ncRI-51490199	miR-519a-3p	MI0003178	miRNA	HOTAIR	NONHSAG011264	lncRNA	Exosomal lncRNA HOTAIR mediated TMZ resistance through miR-519a-3p/RRM1 axis in GB.	dual-luciferase reporter assay	Homo sapiens	32721218		Literature mining
ncRI-51490782	miR-526b-3p	MI0003150	miRNA	HOTAIR	NONHSAG011264	lncRNA	Long non-coding RNA HOTAIR promotes hepatocellular carcinoma progression by regulating miR-526b-3p/DHX33 axis	dual-luciferase reporter assay	Homo sapiens	33843021		Literature mining
ncRI-51490816	miR-148a-3p	MI0000253	miRNA	HOTAIR	NONHSAG011264	lncRNA	Silencing lncRNA HOTAIR improves the recovery of neurological function in ischemic stroke via the miR-148a-3p/KLF6 axis	Dual-luciferase reporter assay; RNA pull-down	Homo sapiens	34391823		Literature mining
ncRI-51490892	miR-138	MI0000476	miRNA	HOTAIR	NONHSAG011264	lncRNA	HOTAIR bound to miR-138 and negatively regulated its expression. Meanwhile, miR-138 could also bind to TIMP1 mRNA and reduce its expression.		Homo sapiens	33733597		Literature mining
ncRI-51491617	HOTAIR	NONHSAG011264	lncRNA	miR-20b	MI0001519	miRNA	Long non-coding RNA HOTAIR knockdown alleviates gouty arthritis through miR-20b upregulation and NLRP3 downregulation	RNA immunoprecipitation (RIP) and RNA pull-down assays	Homo sapiens	33467979		Literature mining
ncRI-51491655	HOTAIR	NONHSAG011264	lncRNA	LSD1	O60341	protein	we show that HOTAIR requires its LSD1-interacting domain, but not its PRC2-interacting domain, to promote the migration of epithelial cells.	RIP	Homo sapiens	33960111		Literature mining
ncRI-51492108	miR-152-3p	MI0000462	miRNA	HOTAIR	NONHSAG011264	lncRNA	Starbase predicted a potential miR-152-3p binding site in HOTAIR, which was validated by RNA pull-down assay	luciferase reporter assay, RNA pull-down assay	Homo sapiens	33747279		Literature mining
ncRI-51492151	microRNA-454-3p	MI0003820	miRNA	HOTAIR	NONHSAG011264	lncRNA	Exosomes-Derived Long Non-Coding RNA HOTAIR Reduces Laryngeal Cancer Radiosensitivity by Regulating microRNA-454-3p/E2F2 Axis	Dual luciferase reporter gene assay, RNA pull-down and RNA immunoprecipitation assays	Homo sapiens	31849488		Literature mining
ncRI-51492998	HOTAIR	NONHSAG011264	lncRNA	miR-22	MI0000078	miRNA	GAS5 and HOTAIR could bind to miR-1284 and miR-22, respectively, while miR-1284 and miR-22 could bind to the 3'UTR of HMGB1	dual-luciferase reporter assay	Homo sapiens	31916466		Literature mining
ncRI-51493033	HOTAIR	NONHSAG011264	lncRNA	miR-326	MI0000808	miRNA	lncRNA HOTAIR positively regulated ELAVL1 expression by targeting miR-326, and downregulation of HOTAIR or ELAVL1 notably suppressed promotive effects of miR-326 inhibitor on MPP+ induced pyroptosis via activation of NLRP3 inflammasome	dual-luciferase reporter assay;RNA immunoprecipitation	Homo sapiens	32968928		Literature mining
ncRI-51493143	HOTAIR	NONHSAG011264	lncRNA	miR-106a	MI0000113	miRNA	Chromatin immunoprecipitation (CHIP) assay was also performed to verify that the negative regulation of HOTAIR on miR-106a was dependent on the epigenetic repressor EZH2.	RNA immunoprecipitation;chromatin immunoprecipitation	Homo sapiens	32320706		Literature mining
ncRI-51493144	HOTAIR	NONHSAG011264	lncRNA	EZH2	A0A090N8E9	protein	The interaction between HOTAIR and EZH2 was detected using RNA immunoprecipitation assay (RIP).	RNA immunoprecipitation;chromatin immunoprecipitation	Homo sapiens	32320706		Literature mining
ncRI-51493205	HOTAIR	NONHSAG011264	lncRNA	GLI2	A0A7I2PJA1	protein	HOTAIR and GLI2 could be novel therapeutic targets against RCC.	dual-luciferase reporter assay	Homo sapiens	33157157		Literature mining
ncRI-51493354	HOTAIR	NONHSAG011264	lncRNA	miR-129-5p	MI0000473	miRNA	HOTAIR was a sponge of miR-129-5p and FZD7 was a target of miR-129-5p.	dual-luciferase reporter assay	Homo sapiens	33104019		Literature mining
ncRI-51493411	HOTAIR	NONHSAG011264	lncRNA	miR-449b-5p	MI0003673	miRNA	Mechanistically, miR-449b-5p restrained HSPA1A expression through targeting the 3'-UTR of HSPA1A mRNA, whereas HOTAIR acted as a competing sponge to sequester miR-449b-5p and thereby relieved the miR-449b-5p-mediated HSPA1A repression	dual-luciferase reporter assay	Homo sapiens	32374522		Literature mining
ncRI-51493438	HOTAIR	NONHSAG011264	lncRNA	LIN28	Q9H9Z2	protein	The HOTAIR/Lin28/PDCD4 axis serves as a critical regulator of sepsis, which may open a new direction for the development of sepsis therapeutic.	RNA pull-down; RIP assay	Homo sapiens	33665757		Literature mining
ncRI-51493450	HOTAIR	NONHSAG011264	lncRNA	miR-148b	MI0000811	miRNA	HOTAIR interacts with miR-148b and DNMT1, eventually leading to PCDH10 methylation, which contributes to the progression of GC.	dual-luciferase reporter assay; RNA immunoprecipitation (RIP) assay	Homo sapiens	33527791		Literature mining
ncRI-51493514	HOTAIR	NONHSAG011264	lncRNA	miR-222-3p	MI0000299	miRNA	HOTAIR might contribute to IL-1β-induced chondrocytes death, inflammation, extracellular matrix degradation, and oxidative stress in OA via miR-222-3p/ADAM10 axis.	dual-luciferase reporter assay	Homo sapiens	34192661		Literature mining
ncRI-51493641	HOTAIR	NONHSAG011264	lncRNA	miR-130b-3p	MI0000748	miRNA	Knockdown of HOTAIR significantly inhibited the progression of NAFLD through mediation of miR-130b-3p/ROCK1 axis.	RIP assay; Dual luciferase reporter assay	Homo sapiens	34774989		Literature mining
ncRI-51493758	HOTAIR	NONHSAG011264	lncRNA	miR-22	MI0000078	miRNA	In hyperuricaemia, lncRNA-HOTAIR promotes endothelial cell pyroptosis by competitively binding miR-22 to regulate NLRP3 expression.	Bioinformatics analysis; luciferase reporter; RIP assays	Homo sapiens	34296520		Literature mining
ncRI-51493822	HOTAIR	NONHSAG011264	lncRNA	miR-20a-5p	MI0000076	miRNA	Curcumin suppressed the proliferation and migration, blocked the cell cycle progression of AML cells, and sensitized AML cells to Adriamycin by regulating the HOTAIR/miR-20a-5p/WT1 axis.	dual-luciferase reporter assay	Homo sapiens	34282279		Literature mining
ncRI-51493827	HOTAIR	NONHSAG011264	lncRNA	miR-107	MI0000114	miRNA	HOTAIR knockdown promoted chondrocyte proliferation, but inhibited cell apoptosis and ECM degradation in OA chondrocytes by regulating the miR-107/CXCL12 axis.	bioinformatics; luciferase reporter; RNA immunoprecipitation assays	Homo sapiens	34183035		Literature mining
ncRI-51493883	HOTAIR	NONHSAG011264	lncRNA	miR-1277-5p	MI0006419	miRNA	HOTAIR aggravated chondrocyte apoptosis and inflammation in OA via regulating miR-1277-5p/SGTB pathway.	Dual-luciferase reporter assay	Homo sapiens	33721916		Literature mining
ncRI-51494037	HOTAIR	NONHSAG011264	lncRNA	SP1	P08047	protein	Crosstalk of LncRNA HOTAIR and SP1-mediated repression of PDK1 contributes to β-Elemene-inhibited proliferation of hepatocellular carcinoma cells.	qRT-PCR; western blotting	Homo sapiens	34333105		Literature mining
ncRI-51494038	HOTAIR	NONHSAG011264	lncRNA	PDK1	Q15118	protein	Crosstalk of LncRNA HOTAIR and SP1-mediated repression of PDK1 contributes to β-Elemene-inhibited proliferation of hepatocellular carcinoma cells.	qRT-PCR; western blotting	Homo sapiens	34333105		Literature mining
ncRI-51494746	HOTAIR	NONHSAG011264	lncRNA	miR-214-3p	MI0000290	miRNA	HOTAIR could act as a ceRNA through binding to miR-214-3p, promote cell proliferation and inhibit the apoptosis of HPV16 positive cervical cancer.	qPCR; WB analysis; Dual luciferase assay	Homo sapiens	34320988		Literature mining
ncRI-51495238	HOTAIR	NONHSAG011264	lncRNA	miR-221	MI0000298	miRNA	HOTAIR could interact with miR-221, which targeted to degrade BBC3.	Dual-luciferase reporter assay	Homo sapiens	34874225		Literature mining
ncRI-51495523	HOTAIR	NONHSAG011264	lncRNA	miR-147a	MI0000262	miRNA	The interaction between miR-147a and lncRNA HOTAIR or WNT2B was confirmed by dual-luciferase reporter assay and RIP assay.	dual-luciferase reporter assay and RIP assay	Homo sapiens	35193668		Literature mining

## Sheet: Encori sequence
#please cite:
#Zhou KR, Liu S, Li B, Liu SR, Zheng WJ, Cai L, et al. An encyclopedia of RNA interactomes in ENCORI.
#Li JH, et al.starBase v2.0: decoding miRNA-ceRNA, miRNA-ncRNA and protein-RNA interaction networks from large-scale CLIP-Seq data , Nucleic Acids Res. 2014 Jan;42:D92-7.
RBP	geneID	geneName	geneType	clusterNum	clipExpNum	clipIDnum	HepG2(shRNA)	K562(shRNA)	HepG2(CRIPSR)	K562(CRIPSR)	pancancerNum
ALYREF	ENSG00000228630	HOTAIR	lncRNA	4	4	5	NA	NA	NA	NA	6
ATXN2	ENSG00000228630	HOTAIR	lncRNA	1	1	1	NA	NA	NA	NA	17
CAPRIN1	ENSG00000228630	HOTAIR	lncRNA	2	1	2	NA	NA	NA	NA	10
CHTOP	ENSG00000228630	HOTAIR	lncRNA	3	4	6	NA	NA	NA	NA	21
CPSF2	ENSG00000228630	HOTAIR	lncRNA	1	1	1	NA	NA	NA	NA	10
CPSF6	ENSG00000228630	HOTAIR	lncRNA	1	2	2	NA	NA	NA	NA	17
CPSF7	ENSG00000228630	HOTAIR	lncRNA	1	1	1	NA	NA	NA	NA	18
CSTF2	ENSG00000228630	HOTAIR	lncRNA	1	3	3	NA	NA	NA	NA	11
CSTF2T	ENSG00000228630	HOTAIR	lncRNA	2	2	2	NA	NA	NA	NA	7
DDX3X	ENSG00000228630	HOTAIR	lncRNA	7	9	14	NA	NA	NA	NA	9
DDX54	ENSG00000228630	HOTAIR	lncRNA	4	3	7	NA	NA	NA	NA	10
DHX36	ENSG00000228630	HOTAIR	lncRNA	1	1	1	NA	NA	NA	NA	11
EIF3B	ENSG00000228630	HOTAIR	lncRNA	1	1	1	NA	NA	NA	NA	13
EIF4A3	ENSG00000228630	HOTAIR	lncRNA	3	1	3	NA	NA	NA	NA	5
ELAVL1	ENSG00000228630	HOTAIR	lncRNA	3	6	7	NA	NA	NA	NA	10
EWSR1	ENSG00000228630	HOTAIR	lncRNA	2	2	3	NA	NA	NA	NA	15
FUBP3	ENSG00000228630	HOTAIR	lncRNA	1	1	1	NA	NA	NA	NA	12
FUS	ENSG00000228630	HOTAIR	lncRNA	2	2	2	NA	NA	NA	NA	19
G3BP1	ENSG00000228630	HOTAIR	lncRNA	2	3	4	NA	NA	NA	NA	9
HNRNPC	ENSG00000228630	HOTAIR	lncRNA	1	1	1	NA	NA	NA	NA	6
HNRNPH1	ENSG00000228630	HOTAIR	lncRNA	1	1	1	NA	NA	NA	NA	19
HNRNPK	ENSG00000228630	HOTAIR	lncRNA	1	1	1	NA	NA	NA	NA	12
HNRNPU	ENSG00000228630	HOTAIR	lncRNA	2	2	2	NA	NA	NA	NA	15
IGF2BP2	ENSG00000228630	HOTAIR	lncRNA	1	2	2	NA	NA	NA	NA	16
IGF2BP3	ENSG00000228630	HOTAIR	lncRNA	1	1	1	NA	NA	NA	NA	14
KHSRP	ENSG00000228630	HOTAIR	lncRNA	1	1	1	NA	NA	NA	NA	10
LARP4B	ENSG00000228630	HOTAIR	lncRNA	1	1	2	NA	NA	NA	NA	11
MOV10	ENSG00000228630	HOTAIR	lncRNA	2	2	4	NA	NA	NA	NA	11
NUDT16L1	ENSG00000228630	HOTAIR	lncRNA	1	1	1	NA	NA	NA	NA	9
NUDT21	ENSG00000228630	HOTAIR	lncRNA	3	3	5	NA	NA	NA	NA	11
NXF1	ENSG00000228630	HOTAIR	lncRNA	3	2	4	NA	NA	NA	NA	19
PTBP1	ENSG00000228630	HOTAIR	lncRNA	5	6	13	NA	NA	NA	NA	14
PUM2	ENSG00000228630	HOTAIR	lncRNA	1	1	3	NA	NA	NA	NA	15
RBM10	ENSG00000228630	HOTAIR	lncRNA	4	2	5	NA	NA	NA	NA	14
RBM15B	ENSG00000228630	HOTAIR	lncRNA	6	2	16	NA	NA	NA	NA	12
RBM7	ENSG00000228630	HOTAIR	lncRNA	9	4	12	NA	NA	NA	NA	10
RBMX	ENSG00000228630	HOTAIR	lncRNA	8	4	8	NA	NA	NA	NA	18
RBPMS	ENSG00000228630	HOTAIR	lncRNA	1	2	2	NA	NA	NA	NA	14
RC3H1	ENSG00000228630	HOTAIR	lncRNA	1	1	1	NA	NA	NA	NA	14
RNF10	ENSG00000228630	HOTAIR	lncRNA	1	1	2	NA	NA	NA	NA	10
RNPS1	ENSG00000228630	HOTAIR	lncRNA	3	4	4	NA	NA	NA	NA	14
RTCB	ENSG00000228630	HOTAIR	lncRNA	1	1	1	NA	NA	NA	NA	11
SCAF4	ENSG00000228630	HOTAIR	lncRNA	4	5	12	NA	NA	NA	NA	14
SCAF8	ENSG00000228630	HOTAIR	lncRNA	3	4	6	NA	NA	NA	NA	10
SOX2	ENSG00000228630	HOTAIR	lncRNA	1	2	2	NA	NA	NA	NA	18
SP1	ENSG00000228630	HOTAIR	lncRNA	2	2	2	NA	NA	NA	NA	15
TARDBP	ENSG00000228630	HOTAIR	lncRNA	4	27	49	NA	NA	NA	NA	17
U2AF1	ENSG00000228630	HOTAIR	lncRNA	13	2	17	NA	NA	NA	NA	10
U2AF2	ENSG00000228630	HOTAIR	lncRNA	8	6	28	NA	NA	NA	NA	14
UPF1	ENSG00000228630	HOTAIR	lncRNA	1	1	2	NA	NA	NA	NA	14
WDR4	ENSG00000228630	HOTAIR	lncRNA	1	1	1	NA	NA	NA	NA	9
YTHDC1	ENSG00000228630	HOTAIR	lncRNA	3	3	4	NA	NA	NA	NA	13
YTHDF1	ENSG00000228630	HOTAIR	lncRNA	5	4	6	NA	NA	NA	NA	12
YTHDF2	ENSG00000228630	HOTAIR	lncRNA	1	1	1	NA	NA	NA	NA	8
YTHDF3	ENSG00000228630	HOTAIR	lncRNA	4	2	6	NA	NA	NA	NA	8
ZC3H7B	ENSG00000228630	HOTAIR	lncRNA	1	1	1	NA	NA	NA	NA	10
